# Supplementary material for: Combination of Low-Dose Sulforaphane and Docetaxel on Mitochondrial Function and Metabolic Reprogramming in Prostate Cancer Cell Lines
Source: Int J Mol Sci. 2025 Jan 24;26(3):1013. doi: 10.3390/ijms26031013 (PMC11817897; doi:10.3390/ijms26031013)
Supplement: Supplementary file 1 [file ijms-26-01013-s001.zip]

Archive with 1 entries (1 files):
- ijms-3331424-supplementary.pdf
